# Supplementary material for: Blue Light Improves Photosynthetic Performance during Healing and Acclimatization of Grafted Watermelon Seedlings
Source: Int J Mol Sci. 2021 Jul 28;22(15):8043. doi: 10.3390/ijms22158043 (PMC8347074; doi:10.3390/ijms22158043)
Supplement: Supplementary file 1 [file ijms-22-08043-s001.zip]

Archive with 1 entries (1 files):
- ijms-1259243-supplementary.pdf
